# Supplementary material for: Effects of a Specific Pre- and Probiotic Combination and Parent Stock Vaccination on Performance and Bacterial Communities in Broilers Challenged with a Multidrug-Resistant Escherichia coli
Source: Antibiotics (Basel). 2022 Nov 26;11(12):1703. doi: 10.3390/antibiotics11121703 (PMC9774208; doi:10.3390/antibiotics11121703)
Supplement: Supplementary file 1 [file antibiotics-11-01703-s001.zip]

Archive with 1 entries (1 files):
- antibiotics-2007465-supplementary.pdf
